# Supplementary material for: Protein Corona Stability and Removal from PET Microplastics: Analytical and Spectroscopic Evaluation in Simulated Intestinal Conditions
Source: Foods. 2025 Oct 10;14(20):3454. doi: 10.3390/foods14203454 (PMC12562956; doi:10.3390/foods14203454)
Supplement: Supplementary file 1 [file foods-14-03454-s001.zip]

Archive with 1 entries (1 files):
- foods-3855968-supplementary.pdf
